# Supplementary material for: Functional and Stress Response Analysis of Heat Shock Proteins 40 and 90 of Giant River Prawn (Macrobrachium rosenbergii) under Temperature and Pathogenic Bacterial Exposure Stimuli
Source: Biomolecules. 2021 Jul 15;11(7):1034. doi: 10.3390/biom11071034 (PMC8301959; doi:10.3390/biom11071034)
Supplement: Supplementary file 1 [file biomolecules-11-01034-s001.zip]

Archive with 1 entries (1 files):
- biomolecules-1275227-supplementary.pdf
